# Supplementary material for: Postmortem point-of care hemoglobin testing is feasible and potentially accurate among children in South Africa
Source: PLOS Glob Public Health. 2025 Feb 13;5(2):e0003997. doi: 10.1371/journal.pgph.0003997 (PMC11824962; doi:10.1371/journal.pgph.0003997)
Supplement: S1 Data — (CSV) [file pgph.0003997.s003.csv]

record_id	age	day_ante_death	hour_ante_death	day_ante_death_2	hour_ante_death_2	day_ante_death_3	hour_ante_death_3	day_ante_death_4	hour_ante_death_4	day_needle_death	hour_needle_death	day_edta_death	hour_edta_death	ante_hb	ante_hb_2	ante_hb_3	ante_hb_4	ante_non_anemia	ante_anemia	ante_mild_anemia	ante_mod_anemia	ante_sev_anemia	needle_hb	needle_non_anemia	needle_anemia	needle_mild_anemia	needle_mod_anemia	needle_sev_anemia	edta_hb	edta_non_anemia	edta_anemia	edta_mild_anemia	edta_mod_anemia	edta_sev_anemia	tim_ante_death	tim_ante_needle	tim_ante_edta	tim_death_needle	tim_death_edta	ante_ane_all	needle_ane_all	edta_ane_all
1	0.032876352	0.921527778	22.11666667	NA	NA	NA	NA	NA	NA	0.750694444	18.01666667	0.777777778	18.66666667	17.8	NA	NA	NA	1	0	0	0	0	17.5	1	0	0	0	0	11.5	1	0	0	0	0	22.11666667	40.13333333	40.78333333	18.01666667	18.66666667	0	0	0
2	0.16438176	1.600694444	38.41666667	4.126388889	99.03333333	NA	NA	NA	NA	0.288888889	6.933333333	0.329861111	7.916666667	21.7	22.2	NA	NA	1	0	0	0	0	17.2	1	0	0	0	0	18.7	1	0	0	0	0	38.41666667	45.35	46.33333333	6.933333333	7.916666667	0	0	0
3	0.32876352	1.691666667	40.6	9.213194444	221.1166667	NA	NA	NA	NA	0.338888889	8.133333333	0.3625	8.7	9	18.7	NA	NA	0	1	0	1	0	8.6	0	1	0	1	0	9.5	0	1	1	0	0	40.6	48.73333333	49.3	8.133333333	8.7	2	2	1
4	0.16438176	0.3	7.2	4.855555556	116.5333333	NA	NA	NA	NA	0.685416667	16.45	0.7125	17.1	11.5	14.9	NA	NA	1	0	0	0	0	9.7	0	1	1	0	0	14.5	1	0	0	0	0	7.2	23.65	24.3	16.45	17.1	0	1	0
5	0.789032449	0.888194444	21.31666667	2.809722222	67.43333333	8.461805556	203.0833333	9.696527778	232.7166667	0.947916667	22.75	0.98125	23.55	7.8	10.5	9.5	5.4	0	1	0	1	0	9.1	0	1	0	1	0	7.9	0	1	0	1	0	21.31666667	44.06666667	44.86666667	22.75	23.55	2	2	2
6	1.742446658	5.08125	121.95	10.7375	257.7	15.2875	366.9	23.37638889	561.0333333	0.243055556	5.833333333	0.267361111	6.416666667	10.3	13.2	15.4	10.8	0	1	1	0	0	6.3	0	1	0	0	1	6.6	0	1	0	0	1	121.95	127.7833333	128.3666667	5.833333333	6.416666667	1	3	3
7	0.263010816	2.227777778	53.46666667	3.54375	85.05	6.979166667	167.5	6.76875	162.45	0.481944444	11.56666667	0.513888889	12.33333333	10.5	11.5	16.9	15.8	1	0	0	0	0	7.2	0	1	0	1	0	7.4	0	1	0	1	0	53.46666667	65.03333333	65.8	11.56666667	12.33333333	0	2	2
8	3.978038597	4.305555556	103.3333333	8.567361111	205.6166667	19.03541667	456.85	20.65763889	495.7833333	0.622916667	14.95	0.647916667	15.55	10	11.1	11.8	12.6	0	1	1	0	0	5.2	0	1	0	0	1	5.2	0	1	0	0	1	103.3333333	118.2833333	118.8833333	14.95	15.55	1	3	3
9	0.230134464	0.414583333	9.95	2.414583333	57.95	4.067361111	97.61666667	NA	NA	0.386805556	9.283333333	0.404166667	9.7	12.2	14.7	15.4	NA	1	0	0	0	0	11.9	1	0	0	0	0	12.1	1	0	0	0	0	9.95	19.23333333	19.65	9.283333333	9.7	0	0	0
10	0.131505408	0.416666667	10	0.622916667	14.95	NA	NA	NA	NA	1.151388889	27.63333333	1.170138889	28.08333333	6.8	7.9	NA	NA	0	1	0	0	1	11.3	1	0	0	0	0	4.8	0	1	0	0	1	10	37.63333333	38.08333333	27.63333333	28.08333333	3	0	3
11	24.88739849	0.167361111	4.016666667	1.172916667	28.15	2.270833333	54.5	3.169444444	76.06666667	2.163194444	51.91666667	2.198611111	52.76666667	5.5	8.7	8.2	8.5	0	1	0	0	1	6.3	0	1	0	0	1	5.3	0	1	0	0	1	4.016666667	55.93333333	56.78333333	51.91666667	52.76666667	3	3	3
12	29.8188513	4.619444444	110.8666667	NA	NA	NA	NA	NA	NA	0.976388889	23.43333333	1.010416667	24.25	13.6	NA	NA	NA	1	0	0	0	0	8.5	0	1	0	1	0	9.8	0	1	0	1	0	110.8666667	134.3	135.1166667	23.43333333	24.25	0	2	2
13	9.304007627	0.404166667	9.7	2.497222222	59.93333333	NA	NA	NA	NA	0.822222222	19.73333333	0.852777778	20.46666667	9.9	13.3	NA	NA	0	1	1	0	0	7.5	0	1	0	1	0	8	0	1	0	1	0	9.7	29.43333333	30.16666667	19.73333333	20.46666667	1	2	2
14	0.394516224	2.239583333	53.75	4.245833333	101.9	5.878472222	141.0833333	NA	NA	0.604166667	14.5	0.623611111	14.96666667	9.8	10.8	11.3	NA	0	1	1	0	0	1.3	0	1	0	0	1	2.6	0	1	0	0	1	53.75	68.25	68.71666667	14.5	14.96666667	1	3	3
16	1.117795969	0.434722222	10.43333333	3.177777778	76.26666667	0.09375	2.25	10.66875	256.05	0.5125	12.3	0.54375	13.05	13.2	12.2	10.9	12.9	1	0	0	0	0	7	0	1	0	1	0	12.9	1	0	0	0	0	10.43333333	22.73333333	23.48333333	12.3	13.05	0	2	0
17	0.065752704	-0.869444444	-20.86666667	1.844444444	44.26666667	NA	NA	NA	NA	1.013194444	24.31666667	1.042361111	25.01666667	11.6	7.4	NA	NA	1	0	0	0	0	4.1	0	1	0	0	1	5.1	0	1	0	0	1	20.86666667	3.45	4.15	24.31666667	25.01666667	0	3	3
18	0.295887168	1.453472222	34.88333333	4.815972222	115.5833333	6.671527778	160.1166667	7.920138889	190.0833333	0.86875	20.85	0.858333333	20.6	11.1	15.4	19.2	19.4	1	0	0	0	0	7.7	0	1	0	1	0	7.7	0	1	0	1	0	34.88333333	55.73333333	55.48333333	20.85	20.6	0	2	2
19	0.657527041	-0.004166667	-0.1	7.692361111	184.6166667	20.23263889	485.5833333	NA	NA	0.327083333	7.85	0.352777778	8.466666667	8.6	9.6	12.2	NA	0	1	0	1	0	9.3	0	1	0	1	0	3.8	0	1	0	0	1	0.1	7.75	8.366666667	7.85	8.466666667	2	2	3
20	0.131505408	1.038194444	24.91666667	4.166666667	100	NA	NA	NA	NA	0.988888889	23.73333333	1.014583333	24.35	10	14.8	NA	NA	0	1	1	0	0	8	0	1	0	1	0	9	0	1	0	1	0	24.91666667	48.65	49.26666667	23.73333333	24.35	1	2	2
21	0.854785153	2.043055556	49.03333333	6.040277778	144.9666667	9.792361111	235.0166667	11.03819444	264.9166667	0.720833333	17.3	0.75	18	7.3	12.1	11.9	12.8	0	1	0	1	0	2.9	0	1	0	0	1	3.6	0	1	0	0	1	49.03333333	66.33333333	67.03333333	17.3	18	2	3	3
22	2.465726403	5.222916667	125.35	7.076388889	169.8333333	8.847222222	212.3333333	10.23333333	245.6	1.650694444	39.61666667	1.676388889	40.23333333	6.5	11.6	12.2	9.8	0	1	0	0	1	6	0	1	0	0	1	6.1	0	1	0	0	1	125.35	164.9666667	165.5833333	39.61666667	40.23333333	3	3	3
23	1.93970477	0.082638889	1.983333333	1.088194444	26.11666667	13.21875	317.25	24.01041667	576.25	1.309027778	31.41666667	1.332638889	31.98333333	9.3	9.8	6.4	10.6	0	1	0	1	0	3.9	0	1	0	0	1	4.3	0	1	0	0	1	1.983333333	33.4	33.96666667	31.41666667	31.98333333	2	3	3
24	0.197258112	-0.30625	-7.35	3.549305556	85.18333333	NA	NA	NA	NA	1.017361111	24.41666667	1.06875	25.65	14.8	20.1	NA	NA	1	0	0	0	0	1.3	0	1	0	0	1	3	0	1	0	0	1	7.35	17.06666667	18.3	24.41666667	25.65	0	3	3
25	0.197258112	4.054861111	97.31666667	NA	NA	NA	NA	NA	NA	0.782638889	18.78333333	0.829166667	19.9	15.5	NA	NA	NA	1	0	0	0	0	7.3	0	1	0	1	0	3.9	0	1	0	0	1	97.31666667	116.1	117.2166667	18.78333333	19.9	0	2	3
26	1.643817602	2.545138889	61.08333333	5.877777778	141.0666667	13.20486111	316.9166667	17.42777778	418.2666667	0.333333333	8	0.361805556	8.683333333	13.6	4.4	12.1	10.3	1	0	0	0	0	3.8	0	1	0	0	1	8	0	1	0	1	0	61.08333333	69.08333333	69.76666667	8	8.683333333	0	3	2
27	1.906828418	2.684722222	64.43333333	6.061111111	145.4666667	NA	NA	NA	NA	0.540277778	12.96666667	0.566666667	13.6	7.6	15	NA	NA	0	1	0	1	0	6.4	0	1	0	0	1	9.1	0	1	0	1	0	64.43333333	77.4	78.03333333	12.96666667	13.6	2	3	2
28	4.372554821	5.736111111	137.6666667	7.660416667	183.85	14.33472222	344.0333333	14.99583333	359.9	1.188888889	28.53333333	1.213888889	29.13333333	11	9.5	11.9	8.7	1	0	0	0	0	4	0	1	0	0	1	12.3	1	0	0	0	0	137.6666667	166.2	166.8	28.53333333	29.13333333	0	3	0
29	4.438307525	0.309027778	7.416666667	2.254166667	54.1	5.719444444	137.2666667	6.25	150	0.749305556	17.98333333	0.749305556	17.98333333	5	7.6	9.3	8.9	0	1	0	0	1	15.3	1	0	0	0	0	8.2	0	1	0	1	0	7.416666667	25.4	25.4	17.98333333	17.98333333	3	0	2
30	0.131505408	0.69375	16.65	1.063194444	25.51666667	4.586111111	110.0666667	NA	NA	1.888888889	45.33333333	1.926388889	46.23333333	13.9	15.5	15	NA	1	0	0	0	0	10.4	0	1	1	0	0	11.1	1	0	0	0	0	16.65	61.98333333	62.88333333	45.33333333	46.23333333	0	1	0
31	0.263010816	1.734027778	41.61666667	8.195833333	196.7	NA	NA	NA	NA	1.119444444	26.86666667	1.119444444	26.86666667	12.8	15.9	NA	NA	1	0	0	0	0	8.4	0	1	0	1	0	8.7	0	1	0	1	0	41.61666667	68.48333333	68.48333333	26.86666667	26.86666667	0	2	2
32	0.789032449	1.611805556	38.68333333	11.61180556	278.6833333	20.34097222	488.1833333	NA	NA	1.108333333	26.6	1.138194444	27.31666667	11.7	10.6	15.5	NA	1	0	0	0	0	16	1	0	0	0	0	18.9	1	0	0	0	0	38.68333333	65.28333333	66	26.6	27.31666667	0	0	0
33	0.098629056	0.040972222	0.983333333	1.840972222	44.18333333	3.510416667	84.25	NA	NA	0.865277778	20.76666667	0.899305556	21.58333333	6.3	8.8	7	NA	0	1	0	0	1	12.8	1	0	0	0	0	13.3	1	0	0	0	0	0.983333333	21.75	22.56666667	20.76666667	21.58333333	3	0	0
34	0.263010816	-0.036111111	-0.866666667	4.695833333	112.7	NA	NA	NA	NA	1.123611111	26.96666667	1.147916667	27.55	10.8	17.9	NA	NA	1	0	0	0	0	8.5	0	1	0	1	0	8.1	0	1	0	1	0	0.866666667	26.1	26.68333333	26.96666667	27.55	0	2	2
35	43.98855903	1.497916667	35.95	4.477083333	107.45	5.892361111	141.4166667	5.864583333	140.75	0.592361111	14.21666667	0.625694444	15.01666667	7.7	10.6	6.1	8.1	0	1	0	1	0	3.7	0	1	0	0	1	0.1	0	1	0	0	1	35.95	50.16666667	50.96666667	14.21666667	15.01666667	2	3	3
36	47.07893612	0.30625	7.35	1.288194444	30.91666667	2.395833333	57.5	4.514583333	108.35	2.01875	48.45	2.045833333	49.1	9.5	12.7	13.3	14.3	0	1	0	1	0	5.1	0	1	0	0	1	4.6	0	1	0	0	1	7.35	55.8	56.45	48.45	49.1	2	3	3
38	3.05750074	1.017361111	24.41666667	NA	NA	NA	NA	NA	NA	1.063194444	25.51666667	1.088888889	26.13333333	10.4	NA	NA	NA	0	1	1	0	0	4.6	0	1	0	0	1	7.7	0	1	0	1	0	24.41666667	49.93333333	50.55	25.51666667	26.13333333	1	3	2
39	0.065752704	1.708333333	41	1.865972222	44.78333333	NA	NA	NA	NA	1.073611111	25.76666667	1.122916667	26.95	9.7	10.6	NA	NA	0	1	1	0	0	12.9	1	0	0	0	0	11.6	1	0	0	0	0	41	66.76666667	67.95	25.76666667	26.95	1	0	0
40	0.427392577	0.325694444	7.816666667	2.571527778	61.71666667	5.326388889	127.8333333	6.990972222	167.7833333	1.129166667	27.1	1.170138889	28.08333333	12.9	14.5	14.3	9.4	1	0	0	0	0	12.2	1	0	0	0	0	15.7	1	0	0	0	0	7.816666667	34.91666667	35.9	27.1	28.08333333	0	0	0
41	0.460268929	3.190972222	76.58333333	5.220138889	125.2833333	6.944444444	166.6666667	6.73125	161.55	1.427083333	34.25	1.463888889	35.13333333	15.8	17.1	17	17.9	1	0	0	0	0	4.2	0	1	0	0	1	4.8	0	1	0	0	1	76.58333333	110.8333333	111.7166667	34.25	35.13333333	0	3	3
42	2.071210179	2.532638889	60.78333333	19.85347222	476.4833333	27.27361111	654.5666667	33.74166667	809.8	1.265277778	30.36666667	1.295138889	31.08333333	11	11.7	10.1	12.3	1	0	0	0	0	11.3	1	0	0	0	0	6.5	0	1	0	0	1	60.78333333	91.15	91.86666667	30.36666667	31.08333333	0	0	3
43	2.136962883	0.844444444	20.26666667	NA	NA	NA	NA	NA	NA	1.1	26.4	1.111111111	26.66666667	7.9	NA	NA	NA	0	1	0	1	0	1.8	0	1	0	0	1	6.2	0	1	0	0	1	20.26666667	46.66666667	46.93333333	26.4	26.66666667	2	3	3
45	2.564355459	1.70625	40.95	3.256944444	78.16666667	NA	NA	NA	NA	0.227083333	5.45	0.254861111	6.116666667	9.7	7.4	NA	NA	0	1	1	0	0	7.3	0	1	0	1	0	8.3	0	1	0	1	0	40.95	46.4	47.06666667	5.45	6.116666667	1	2	2
46	0.032876352	0.013194444	0.316666667	1.200694444	28.81666667	NA	NA	NA	NA	1.83125	43.95	1.863888889	44.73333333	7.5	10.1	NA	NA	0	1	0	1	0	7.7	0	1	0	1	0	4.3	0	1	0	0	1	0.316666667	44.26666667	45.05	43.95	44.73333333	2	2	3
51	0	0.047916667	1.15	NA	NA	NA	NA	NA	NA	NA	NA	0.732638889	17.58333333	15.2	NA	NA	NA	1	0	0	0	0	NA	NA	NA	0	0	NA	15.7	1	0	0	0	0	1.15	NA	18.73333333	NA	17.58333333	0	NA	0
